# Supplementary material for: Proteomic Profiling of Plasma Biomarkers Associated With Return to Sport Following Concussion: Findings From the NCAA and Department of Defense CARE Consortium
Source: Front Neurol. 2022 Jul 19;13:901238. doi: 10.3389/fneur.2022.901238 (PMC9343581; doi:10.3389/fneur.2022.901238)
Supplement: Supplementary file 1 [file Table_1.XLSX]

## Sheet: Sheet1
Target	Target Protein Name	log2FC	P-Value
HP	Haptoglobin	0.630433	0.0192903
LEP	Leptin	0.541313	0.00403238
APOB	Apolipoprotein B-100	0.38993	0.0282825
TYK2	Tyrosine kinase 2	0.386345	0.0402284
AGER	Advanced glycosylation end product-specific receptor	0.290749	0.0271484
IL36A	Interleukin 36 alpha	0.270772	0.0468903
FGF23	Fibroblast growth factor 23	0.269511	0.0266744
CD5L	CD5 antigen-like	0.264934	0.0152294
LMAN2	Lectin, mannose binding 2	0.261483	0.0297995
CTSF	Cathepsin F	0.216756	0.00409117
IL12B.IL23A	Interleukin-23	0.203059	0.0299727
ENTPD5	Ectonucleoside triphosphate diphosphohydrolase 5	0.196902	0.0162177
ICAM5	Intercellular adhesion molecule 5	0.19579	0.0205045
IDUA	Alpha-L-iduronidase	0.192662	0.0453895
GPC3	Glypican 3	0.186227	0.0282821
ACP5	Tartrate-resistant acid phosphatase type 5	0.181256	0.00059418
CTSZ	Cathepsin Z	0.181224	0.00493093
SERPINA10	Serpin family A member 10	0.160729	0.00222239
CXCL13	C-X-C motif chemokine ligand 13	0.156537	0.0380523
F3	Coagulation factor III	0.156081	0.0217857
IL6R	Interleukin 6 receptor	0.150639	0.0351745
IL18R1	Interleukin 18 receptor 1	0.146832	0.00472434
RSPO3	R-spondin-3	0.109323	0.0282821
KRAS	GTPase KRas	0.098471	0.0142946
IL17RD	Interleukin-17 receptor D	0.0962663	0.0434495
C5.C6	Complement C5	0.0927487	0.0236949
RARRES2	Retinoic acid receptor responder protein 2	0.0891808	0.0484323
SERPIND1	Serpin family A member 1	0.088238	0.00571959
F9.1	Coagulation factor IX	0.0837141	0.0266749
SLPI	Antileukoproteinase	0.0833684	0.0393456
NTN1	Netrin 1	0.0819207	0.0402273
ERBB3	Erb-b2 receptor tyrosine kinase 3	0.0787486	0.0365884
MAP2K1	Dual specificity mitogen-activated protein kinase kinase 1	-0.0449421	0.0306713
DDC	Dopa decarboxylase	-0.047143	0.0361767
NOTCH3	Notch receptor 3	-0.0602351	0.0223169
CCL20	C-C motif chemokine ligand 20	-0.0614005	0.0492174
CRISP3	Cysteine-rich secretory protein 3	-0.062108	0.0304948
GSN	Gelsolin	-0.0729949	0.0188223
CLU	Clusterin	-0.0823115	0.0144775
CCL13	C-C motif chemokine ligand 13	-0.0883167	0.0427411
IL15RA	Interleukin 15 receptor subunit alpha	-0.0915126	0.0150381
GPC2	Glypican-2	-0.0935119	0.0395617
EFEMP1	EGF containing fibulin extracellular matrix protein 1	-0.0956444	0.0251463
CA7	Carbonic anhydrase 7	-0.106056	0.0175848
DLL4	Delta like canonical Notch ligand 4	-0.106808	0.0402275
VEGFC	Vascular endothelial growth factor C	-0.109264	0.0306724
GDF9	Growth differentiation factor 9	-0.117018	0.0136706
DHH	Desert hedgehog protein	-0.127677	0.025748
PAK7	Serine/threonine-protein kinase PAK 5	-0.129148	0.0294552
ECM1	Extracellular matrix protein 1	-0.131517	0.0166284
KREMEN2	Kremen protein 2	-0.132581	0.0461345
PROK1	Prokineticin 1	-0.13581	0.0232728
PDGFRA	Platelet derived growth factor receptor alpha	-0.135834	0.0402284
SOD1	Superoxide dismutase 1	-0.143795	0.0251469
FCN1	Ficolin-1	-0.147552	0.0274684
LYVE1	Lymphatic vessel endothelial hyaluronic acid receptor 1	-0.154139	0.0363814
EPS15L1	Epidermal growth factor receptor substrate 15-like 1	-0.159384	0.0359761
CCL26	C-C motif chemokine ligand 26	-0.15978	0.00584117
ULBP3	UL16-binding protein 3	-0.167355	0.0296275
S100A4	S100 calcium binding protein A4	-0.175301	0.00343351
LDHB	Lactate dehydrogenase B	-0.178097	0.00388845
HBA1.HBB	Hemoglobin subunit alpha, beta	-0.186046	0.030321
ARG1	Arginase 1	-0.193675	0.0171545
UBB	Polyubiquitin-B	-0.201721	0.0479136
MDH1	Malate dehydrogenase, cytoplasmic	-0.213781	0.0384793
CAPN1.CAPNS1	Calpain-1 catalytic subunit	-0.218393	0.0217857
ARID3A	AT-rich interactive domain-containing protein 3A	-0.219479	0.0489553
IL12RB2	Interleukin-12 receptor subunit beta-2	-0.219492	0.017916
PSMA6	Proteasome subunit alpha type-6	-0.234817	0.0339988
NSFL1C	NSFL1 cofactor	-0.237822	0.0195276
ALDOA	Fructose-bisphosphate aldolase A	-0.240092	0.0104773
CDKN1B	Cyclin-dependent kinase inhibitor 1B	-0.243271	0.0138463
IFNL1	Interferon lambda-1	-0.243956	0.00280963
FN1	Fibronectin 1	-0.24778	0.0415827
FGF8	Fibroblast growth factor 8	-0.248959	0.0310269
CA3	Carbonic anhydrase 3	-0.275451	0.0225871
FGF6	Fibroblast growth factor 6	-0.276198	0.00987153
RPS6KA3	Ribosomal protein S6 kinase A3	-0.281471	0.0324841
PPA1	Inorganic pyrophosphatase	-0.292411	0.0402284
VWF	Von Willebrand factor	-0.31724	0.00846517
IMPDH1	Inosine-5'-monophosphate dehydrogenase 1	-0.318464	0.0363842
EGF	Epidermal growth factor	-0.320387	0.00180482
ATP5B	ATP synthase subunit beta, mitochondrial	-0.32365	0.0468903
WNK3	WNK lysine deficient protein kinase 3	-0.404593	0.00671264
PGD	Phosphogluconate dehydrogenase	-0.410636	0.0279545
S100A12	Protein S100-A12	-0.449243	0.0301463
EPB41	Erythrocyte membrane protein band 4.1	-0.482063	0.0434513
